# Supplementary material for: Real-time observation of a high-echoic mass in the left ventricle during transcatheter aortic valve implantation: a case report
Source: Eur Heart J Case Rep. 2020 Dec 7;4(6):1–4. doi: 10.1093/ehjcr/ytaa392 (PMC7891275; doi:10.1093/ehjcr/ytaa392)
Supplement: ytaa392_Supplementary_Data [file ytaa392_supplementary_data.zip]

Archive with 4 entries (3 files):
- ytaa392-suppl_data/
- ytaa392-suppl_data/Slide-Set3.pptx
- ytaa392-suppl_data/VideoS1A.mov
- ytaa392-suppl_data/VideoS1B.mov
